# Supplementary material for: The genome sequencing of an albino Western lowland gorilla reveals inbreeding in the wild
Source: BMC Genomics. 2013 May 31;14:363. doi: 10.1186/1471-2164-14-363 (PMC3673836; doi:10.1186/1471-2164-14-363)
Supplement: Additional file 1 — Contains the supplementary tables.Table S1: Summary of the samples used in this study. Table S2: Non-synonymous mutations found in OCA genes compared to human genes. Table S3: Summary of deletions found in Snowflake using different methodologies. Table S4: List of transcripts affected by deletions. Table S5: Likelihood values in the paternity simulations. [file 1471-2164-14-363-S1.xlsx]

## Sheet: Table S1
Table S1 | Sequencing summary of the gorillas used in this study.
	Classification	Read length (bp)	Effective Coverage
Snowflake (This study)	Gorilla gorilla gorilla	114	18.7X
Kwan (Ventura et al. 2011)	Gorilla gorilla gorilla	36	6.4X
Kamilah (Scally et al. 2012)	Gorilla gorilla gorilla	35,37,76	23.1X

## Sheet: Table S2
Table S2| Non-synonymous mutations in genes related to albinims. In grey, non-synonymous changes that appear to be private in Snowflake
Gene	Position (hg19)	Mutation	AA_ref	AA_Snowflake	AA_Kwan	AA_Kamilah
SLC45A2	5:33954563	T/C	N	S	S	S
	5:33954511	T/C	S	G	G	G
	5:33944794	C/G	G	R	G	G
	5:33944830	C/T	V	I	I	I
	5:33984649	T/C	K	E	E	E
	5:33984571	T/G	M	L	L	L
	5:33963992	G/A	T	I	I	I
	5:33984637	C/G	D	H	H	H
	5:33947260	C/A	C	F	C	C
	5:33963952	C/A	E	D	D	D
TYR	11:88911134	G/A	V	I	I	I
	11:88924443	G/A	R	Q	Q	Q
TYRP1	9:12702279	G/A	D	N	N	N
	9:12695566	G/A	R	Q	Q	Q
	9:12709157	A/G	Q	R	R	R
OCA2	15:28116379	A/G	I	T	T	T
	15:28270022	A/G	M	T	T	T
	15:28270010	G/A	A	V	V	V
	15:28259981	T/C	T	A	A	A
	15:28197023	C/T	G	R	R	R

## Sheet: Table S3
Table S3| Summary table for genome wide deletions found in Snowflake
Method	Predicted Deletions (Mbp)	Validated Deletions (Mbp)	Deletions inside duplications (Mbp)	Precision (True Positive / (True Positive +False Positive))
GEM Paired-end	2249 (25.7)	1238 (7.0)	267 (9.3)	0.65
GEM Split-read	1251 (23.7)	387 (2.6)	259 (12.9)	0.4
mrFast Variation-Hunter	2345 (63.6)	1169 (7.9)	302 (22.5)	0.63

## Sheet: Table S4
Table S4 | RefSeq transcripts within validated deletions
Chromosome	Start	End	RefSeq, Gene Name	Overlap fraction (0-1)
chr1	158435351	158436293	NM_001004473,OR10K1	1
chr1	228780656	228788159	NR_002834,DUSP5P	1
chr1	248366369	248367308	NM_001004689,OR2M3	1
chr10	15085894	15115851	NM_018324,OLAH	1
chr10	15085894	15115851	NM_001039702,OLAH	1
chr11	5067755	5068691	NM_001001916,OR52J3	1
chr11	55594694	55595630	NM_001004739,OR5L2	1
chr11	55606227	55607214	NM_001005496,OR5D16	1
chr11	118873670	118874303	NR_003040,RPL23AP64	1
chr15	22368477	22369561	NM_001004719,OR4M2	1
chr15	22382472	22383423	NM_001005241,OR4N4	1
chr15	24920540	24928593	NM_018958,C15orf2	1
chr17	3181183	3182268	NM_002551,OR3A2	1
chr17	39394269	39395256	NM_031963,KRTAP9-8	1
chr17	39405938	39406905	NM_033191,KRTAP9-4	1
chr19	8841390	8842335	NM_001004699,OR2Z1	1
chr19	9203920	9204862	NM_001004456,OR1M1	1
chr19	9212944	9213982	NM_001005193,OR7G2	1
chr21	31797710	31798230	NM_181622,KRTAP13-3	1
chr21	31802593	31803076	NM_181600,KRTAP13-4	1
chr4	53226	88099	NM_182524,ZNF595	1
chr4	165878099	165880273	NM_153027,C4orf39	1
chr5	28926976	28927420	NR_033961,LOC729862	1
chr5	180326076	180377906	NM_001040462,BTNL8	1
chr5	180326076	180377906	NM_001159707,BTNL8	1
chr5	180326076	180377906	NM_001159709,BTNL8	1
chr5	180326076	180377906	NM_001159708,BTNL8	1
chr5	180326076	180377906	NM_024850,BTNL8	1
chr5	180336563	180377906	NM_001159710,BTNL8	1
chr6	31367560	31383036	NR_036523,MICA	1
chr6	31368472	31383090	NR_036524,MICA	1
chr6	31371370	31383090	NM_000247,MICA	1
chr6	31371370	31383090	NM_001177519,MICA	1
chr6	31430956	31433586	NM_006674,HCP5	1
chr6	31439005	31440185	NR_002812,HCG26	1
chr9	125239236	125240205	NM_001004451,OR1J1	1
chr5	180415844	180433727	NM_197975,BTNL3	0.894369
chr11	60282885	60310191	NM_001100909,MS4A13	0.876547
chr11	60282885	60310191	NM_001012417,MS4A13	0.876547
chr15	22278031	22371088	NR_015416,LOC727924	0.846277
chr20	5282685	5295015	NM_144773,PROKR2	0.741525
chr6	32861952	32871535	NR_037177,LOC100294145	0.719295
chr6	32861952	32871535	NR_037178,LOC100294145	0.719295
chr4	53276	156490	NM_001039127,ZNF718	0.702066
chr15	22413461	22414395	NR_028067,OR4N3P	0.698073
chr19	51376688	51383823	NM_001002231,KLK2	0.627751
chr19	51376688	51383823	NM_005551,KLK2	0.627751
chr1	228780393	228882416	NR_037962,RHOU	0.625496
chr1	225117355	225586996	NM_001373,DNAH14	0.587845
chr17	3194928	3195876	NM_002550,OR3A1	0.561181
chr7	76099336	76104317	NR_003262,FDPSL2A	0.487452
chr1	31971838	31974167	NR_034112,LOC149086	0.421211
chr10	118350489	118368686	NM_006229,PNLIPRP1	0.392043
chr17	33426810	33446888	NM_001142571,RAD51L3	0.391772
chr17	33426810	33446888	NM_002878,RAD51L3	0.391772
chr17	33426810	33446888	NR_037712,RAD51L3	0.391772
chr17	33426810	33446888	NR_037711,RAD51L3	0.391772
chr17	33426810	33446888	NM_133629,RAD51L3	0.391772
chr11	118868851	118886455	NM_198489,CCDC84	0.3894
chr4	165875597	165898818	NM_001012414,TRIM61	0.389087
chr14	23495059	23504354	NM_001144932,PSMB5	0.333405
chr14	23495059	23504354	NM_002797,PSMB5	0.333405
chr14	23495059	23504429	NM_001130725,PSMB5	0.330736
chr3	48282595	48312479	NM_016089,ZNF589	0.323819
chr21	35736322	35743440	NM_172201,KCNE2	0.307671
chr1	227751219	227850164	NR_033184,ZNF678	0.298277
chr1	227751219	227850164	NM_178549,ZNF678	0.298277
chr1	145096406	145116922	NM_004892,SEC22B	0.290749
chr19	9868150	9879410	NM_001077624,ZNF846	0.288988
chr17	3511555	3539616	NM_013276,SHPK	0.268522
chr4	40337468	40356973	NM_017581,CHRNA9	0.26183
chr5	21459588	21589481	NR_027026,GUSBP1	0.259552
chr8	145051319	145060635	NM_032789,PARP10	0.251503
chr19	51358170	51364020	NM_001030048,KLK3	0.251453
chr19	51358170	51364020	NM_001648,KLK3	0.251453
chr19	51358170	51364020	NM_001030047,KLK3	0.251453
chr1	248343287	248344331	NM_001004688,OR2M2	0.225096
chr17	26603011	26634408	NR_028334,FLJ40504	0.223206
chr3	138327918	138352213	NM_018147,FAIM	0.218193
chr3	138327541	138352213	NM_001033032,FAIM	0.214859
chr3	138327541	138352213	NM_001033031,FAIM	0.214859
chr3	138327541	138352213	NM_001033030,FAIM	0.214859
chr10	4913858	4958465	NR_026743,tAKR	0.201897
chr21	37507262	37518860	NM_001236,CBR3	0.196499
chr3	20202084	20227698	NM_001012410,SGOL1	0.189623
chr3	20202084	20227698	NM_138484,SGOL1	0.189623
chr3	20202084	20227698	NM_001012412,SGOL1	0.189623
chr3	20202084	20227724	NM_001199252,SGOL1	0.189431
chr3	20202084	20227724	NM_001199257,SGOL1	0.189431
chr3	20202084	20227724	NM_001199256,SGOL1	0.189431
chr3	20202084	20227724	NM_001199254,SGOL1	0.189431
chr13	73282494	73301938	NM_001071775,MZT1	0.178153
chr13	45915479	45965618	NR_024458,LOC100190939	0.175672
chr1	26160496	26185848	NM_024037,C1orf135	0.174464
chr19	15783827	15807984	NM_023944,CYP4F12	0.169682
chr8	39601254	39695779	NM_001464,ADAM2	0.166718
chr9	86238032	86259045	NM_001190727,C9orf103	0.16604
chr9	86238032	86259045	NM_001001551,C9orf103	0.16604
chr16	15068832	15131552	NM_015027,PDXDC1	0.165753
chr10	15117473	15130775	NM_001039844,ACBD7	0.164938
chr7	86825477	86849031	NM_024315,C7orf23	0.159506
chr15	80555409	80634147	NR_033833,LOC283688	0.156557
chr8	49627473	49647870	NM_001142857,EFCAB1	0.156494
chr2	44066102	44105605	NM_022437,ABCG8	0.150571
chr6	144471653	144513076	NM_003764,STX11	0.148517
chr20	44180400	44207965	NM_130896,WFDC8	0.140976
chr20	44179790	44207965	NM_181510,WFDC8	0.137924
chr4	159045731	159093718	NM_016613,FAM198B	0.137246
chr4	159045731	159094202	NM_001128424,FAM198B	0.135875
chr4	159045731	159094202	NM_001031700,FAM198B	0.135875
chr5	112212080	112258031	NM_005669,REEP5	0.133577
chr3	133502876	133540336	NM_021203,SRPRB	0.132355
chr2	24163375	24223693	NM_181713,UBXN2A	0.132083
chr4	83956238	83996971	NM_016129,COPS4	0.128348
chr6	10723147	10731362	NM_016462,TMEM14C	0.127937
chr6	10723147	10731362	NM_001165258,TMEM14C	0.127937
chr16	71392615	71424342	NM_007088,CALB2	0.127746
chr16	71392615	71424342	NM_001740,CALB2	0.127746
chr16	71392615	71424342	NR_027910,CALB2	0.127746
chr7	7115400	7136417	NR_034022,LOC100131257	0.126992
chr8	39172181	39260375	NR_001448,ADAM5P	0.121936
chr1	26872342	26901520	NM_001006665,RPS6KA1	0.120844
chr3	157177409	157213295	NM_001167917,VEPH1	0.116229
chr3	47205859	47285606	NR_033373,FLJ39534	0.115189
chr15	34158427	34331303	NM_020371,AVEN	0.114047
chr2	9724105	9771106	NM_006826,YWHAQ	0.113955
chr19	14041999	14064204	NM_001146255,PODNL1	0.1093
chr19	14041999	14064204	NM_001146254,PODNL1	0.1093
chr5	156346292	156390266	NM_001146726,TIMD4	0.104562
chr5	156346292	156390266	NM_138379,TIMD4	0.104562
chr8	49635952	49647870	NM_024593,EFCAB1	0.103541
chr8	49635952	49647870	NR_024605,EFCAB1	0.103541
chr17	20766707	20799453	NM_001004306,CCDC144NL	0.099279
chr6	79910961	79944455	NM_138730,HMGN3	0.096823
chr6	79910961	79944455	NM_004242,HMGN3	0.096823
chr6	79910961	79944455	NM_001201363,HMGN3	0.096823
chr6	79910961	79944455	NM_001201362,HMGN3	0.096823
chr4	7755816	7780654	NR_026892,AFAP1-AS1	0.095942
chr3	157177409	157221415	NM_001167916,VEPH1	0.094783
chr3	157177409	157221415	NM_001167915,VEPH1	0.094783
chr3	121286777	121309469	NM_001012659,ARGFX	0.094571
chr10	124639148	124658230	NR_027282,LOC399815	0.09412
chr7	76090971	76135312	NM_020892,DTX2	0.092804
chr7	76090971	76135312	NM_001102595,DTX2	0.092804
chr7	76090971	76135312	NM_001102594,DTX2	0.092804
chr6	157710053	157745253	NM_018452,C6orf35	0.092188
chr3	128444978	128533641	NM_004637,RAB7A	0.089124
chr2	39664556	39828484	NR_037875,LOC728730	0.088746
chr15	84116090	84287493	NM_003027,SH3GL3	0.088604
chr15	84116090	84287493	NR_026799,SH3GL3	0.088604
chr19	53115617	53141644	NM_001105552,ZNF83	0.085142
chr19	53115617	53141644	NM_001105551,ZNF83	0.085142
chr19	53115617	53141644	NM_001105554,ZNF83	0.085142
chr19	53115617	53141644	NM_001105553,ZNF83	0.085142
chr19	53115617	53141644	NM_001105550,ZNF83	0.085142
chr19	53115617	53141644	NM_018300,ZNF83	0.085142
chr19	53115617	53141644	NM_001105549,ZNF83	0.085142
chr8	24151579	24193612	NM_021777,ADAM28	0.084743
chr3	97158489	97367421	NM_173655,EPHA6	0.083357
chr6	5186833	5261172	NM_001164840,LYRM4	0.082931
chr14	35761573	35786682	NM_002791,PSMA6	0.08248
chr9	108210314	108309083	NM_001145313,FSD1L	0.082273
chr9	108210324	108311385	NM_207647,FSD1L	0.080407
chr13	42846288	42897403	NM_016248,AKAP11	0.079664
chr1	26856248	26901520	NM_002953,RPS6KA1	0.077885
chr22	18043182	18073647	NM_031481,SLC25A18	0.077499
chr1	9101426	9129887	NM_001135585,SLC2A5	0.076912
chr1	235491868	235507844	NR_036605,GGPS1	0.076052
chr1	235491868	235507844	NM_004837,GGPS1	0.076052
chr1	235491752	235507844	NM_001037277,GGPS1	0.075503
chr5	41142335	41213667	NM_000065,C6	0.07545
chr7	29874340	29945791	NM_001080529,WIPF3	0.072329
chr7	87257728	87461613	NM_001134405,RUNDC3B	0.072119
chr7	87257728	87461613	NM_138290,RUNDC3B	0.072119
chr7	87257728	87461613	NM_001134406,RUNDC3B	0.072119
chr19	39833107	39875537	NM_018028,SAMD4B	0.070823
chr17	33336130	33448541	NR_037714,RAD51L3-RFFL	0.069975
chr1	16725137	16763919	NM_198546,SPATA21	0.069001
chr17	17206679	17250977	NM_020201,NT5M	0.068558
chr19	52693054	52729678	NR_033500,PPP2R1A	0.067824
chr19	52693054	52729678	NM_014225,PPP2R1A	0.067824
chr1	22379119	22417296	NM_044472,CDC42	0.067711
chr1	9097004	9129887	NM_003039,SLC2A5	0.066569
chr6	57053581	57086257	NM_183227,RAB23	0.065032
chr6	28471072	28483570	NM_182701,GPX6	0.06481
chr1	22379119	22419436	NM_001039802,CDC42	0.064117
chr1	22379119	22419436	NM_001791,CDC42	0.064117
chr6	57053581	57087078	NM_016277,RAB23	0.063439
chr17	19990334	20140483	NM_152904,SPECC1	0.062398
chr11	35684352	35830930	NM_017583,TRIM44	0.062063
chr2	946553	1371384	NM_018968,SNTG2	0.061453
chr13	52344919	52378234	NM_001031719,DHRS12	0.060813
chr19	53115617	53193886	NR_003936,ZNF83	0.059883
chr4	147628178	147867034	NM_031956,TTC29	0.059835
chr6	119134611	119252903	NM_017696,MCM9	0.059362
chr12	15475190	15751265	NM_030667,PTPRO	0.058933
chr12	15475190	15751265	NM_002848,PTPRO	0.058933
chr8	24151579	24212726	NM_014265,ADAM28	0.058253
chr22	21921956	21978323	NR_028436,UBE2L3	0.058243
chr22	21921956	21978323	NM_003347,UBE2L3	0.058243
chr22	21921956	21978323	NR_028437,UBE2L3	0.058243
chr17	702552	767351	NM_001205319,NXN	0.057609
chr5	1050488	1112172	NM_006598,SLC12A7	0.0576
chr22	38740669	38794931	NR_002821,LOC400927	0.056854
chr13	52342130	52378293	NM_024705,DHRS12	0.056024
chr2	230787206	230877825	NM_174899,FBXO36	0.055066
chr1	224804178	224928249	NM_152495,CNIH3	0.054356
chr3	185304030	185348885	NM_021627,SENP2	0.053327
chr17	72667255	72743474	NM_175738,RAB37	0.053149
chr18	77662419	77711653	NM_001146343,PQLC1	0.053073
chr18	77662419	77711653	NM_025078,PQLC1	0.053073
chr18	77662419	77711653	NM_001146345,PQLC1	0.053073
chr11	1411128	1483328	NM_003957,BRSK2	0.052922
chr10	123502624	123687546	NM_001001976,ATE1	0.052844
chr10	123502624	123687546	NM_007041,ATE1	0.052844
chr4	128703452	128754526	NM_014278,HSPA4L	0.05216
chr20	30697308	30755061	NM_014742,TM9SF4	0.051634
chr1	78695282	78835147	NR_027310,MGC27382	0.051114
chr4	128651554	128695447	NM_031291,SLC25A31	0.049051
chr18	28570051	28622781	NM_001941,DSC3	0.048587
chr18	28570051	28622781	NM_024423,DSC3	0.048587
chr17	33474835	33516364	NM_173167,UNC45B	0.048544
chr17	33474835	33516364	NM_001033576,UNC45B	0.048544
chr12	107168398	107283094	NM_018157,RIC8B	0.048049
chr13	45694630	45858239	NM_004128,GTF2F2	0.047809
chr12	88373815	88423176	NM_152589,C12orf50	0.046656
chr2	234826042	234928166	NM_024080,TRPM8	0.045797
chr11	77532207	77583398	NM_024684,C11orf67	0.045731
chr7	151653463	151717019	NM_145292,GALNTL5	0.045723
chr7	151653463	151717019	NR_033169,GALNTL5	0.045723
chr10	121485608	121551720	NR_003251,INPP5F	0.04565
chr11	47291670	47351582	NM_130475,MADD	0.045567
chr11	47291670	47351582	NM_130476,MADD	0.045567
chr11	47291670	47351582	NM_001135943,MADD	0.045567
chr11	47291198	47351582	NM_003682,MADD	0.045211
chr11	47291198	47351582	NM_130473,MADD	0.045211
chr11	47291198	47351582	NM_130472,MADD	0.045211
chr11	47291198	47351582	NM_130471,MADD	0.045211
chr11	47291198	47351582	NM_130474,MADD	0.045211
chr11	47291198	47351582	NM_001135944,MADD	0.045211
chr5	41142335	41261540	NM_001115131,C6	0.045149
chr11	47290926	47351582	NM_130470,MADD	0.045008
chr1	39351478	39407456	NM_017821,RHBDL2	0.044482
chr6	55192266	55267291	NM_207410,GFRAL	0.044039
chr1	97187174	97280605	NM_021190,PTBP2	0.043722
chr11	27062508	27149354	NM_003986,BBOX1	0.043663
chr5	140372	190087	NM_052909,PLEKHG4B	0.043247
chr18	34409079	34805288	NM_020776,KIAA1328	0.042508
chr1	9097004	9148510	NR_024180,SLC2A5	0.0425
chr2	779836	864112	NR_033880,LOC339822	0.041815
chr4	189376731	189523062	NR_033869,LOC401164	0.041693
chr15	55647420	55700574	NM_004748,CCPG1	0.041201
chr18	20513838	20606449	NM_203292,RBBP8	0.041151
chr18	20513838	20606449	NM_203291,RBBP8	0.041151
chr17	19990334	20218067	NM_001033553,SPECC1	0.04114
chr15	55647420	55700708	NM_001204450,CCPG1	0.041097
chr15	55647420	55700708	NM_001204451,CCPG1	0.041097
chr15	55647420	55700708	NM_020739,CCPG1	0.041097
chr12	15699277	15751265	NM_030670,PTPRO	0.041086
chr12	15699277	15751265	NM_030668,PTPRO	0.041086
chr12	15699277	15751265	NM_030671,PTPRO	0.041086
chr12	15699277	15751265	NM_030669,PTPRO	0.041086
chr4	170838911	170897053	NR_037878,LOC100506085	0.04102
chr18	20513294	20606449	NM_002894,RBBP8	0.04091
chr14	63671144	63758559	NM_020663,RHOJ	0.040863
chr6	5108652	5261172	NM_020408,LYRM4	0.040421
chr6	5108652	5261172	NM_001164841,LYRM4	0.040421
chr10	13483087	13544976	NM_001100912,BEND7	0.040363
chr7	44421964	44530385	NM_015332,NUDCD3	0.039909
chr3	188889762	189041271	NM_198485,TPRG1	0.039846
chr7	15650836	15726308	NM_005924,MEOX2	0.039193
chr15	55903738	56035177	NM_173814,PRTG	0.038908
chr10	13480483	13544976	NM_152751,BEND7	0.038733
chr9	5510544	5571282	NM_025239,PDCD1LG2	0.038674
chr2	177134122	177202753	NM_006554,MTX2	0.038131
chr2	177134122	177202753	NR_027850,MTX2	0.038131
chr21	37536838	37666572	NM_005128,DOPEY2	0.037639
chr17	45331207	45390077	NM_000212,ITGB3	0.037506
chr20	25433337	25566153	NM_025176,NINL	0.037345
chr2	159825145	160089170	NM_033394,TANC1	0.036705
chr2	159825145	160089170	NM_001145909,TANC1	0.036705
chr5	147443534	147504503	NM_001127699,SPINK5	0.036281
chr19	40973125	41082365	NM_020971,SPTBN4	0.036058
chr18	19109261	19180693	NM_052911,ESCO1	0.035936
chr3	72798427	72897598	NM_018130,SHQ1	0.035696
chr10	134973970	135039916	NM_152643,KNDC1	0.035013
chr10	111985761	112047123	NM_005962,MXI1	0.034614
chr20	35631976	35724410	NM_183404,RBL1	0.034457
chr4	39552545	39640481	NM_174921,C4orf34	0.034446
chr2	98372800	98612354	NM_015348,TMEM131	0.033992
chr1	63624753	63782901	NR_038252,LOC199899	0.033975
chr12	51487538	51566926	NM_001173453,TFCP2	0.033821
chr12	51487538	51566926	NM_005653,TFCP2	0.033821
chr12	51487538	51566926	NM_001173452,TFCP2	0.033821
chr1	200520624	200589862	NM_014875,KIF14	0.033811
chr8	17354596	17428077	NM_001008539,SLC7A2	0.03356
chr5	55395506	55529186	NM_024669,ANKRD55	0.033094
chr2	216974019	217071016	NM_021141,XRCC5	0.032991
chr8	120743013	120845074	NM_003184,TAF2	0.032951
chr9	138515501	138531386	NM_182974,GLT6D1	0.032798
chr7	158424002	158497520	NM_017760,NCAPG2	0.032754
chr12	65444403	65515346	NM_007191,WIF1	0.03266
chr4	113460488	113558151	NM_018392,C4orf21	0.03254
chr2	179694483	179914786	NM_173648,CCDC141	0.032496
chr20	35626177	35724410	NM_002895,RBL1	0.032423
chr8	53535017	53627026	NM_014781,RB1CC1	0.032334
chr8	53535017	53627026	NM_001083617,RB1CC1	0.032334
chr12	104237526	104323989	NR_027249,GNN	0.032187
chr4	162305048	163085186	NM_020116,FSTL5	0.032017
chr4	162305048	163085186	NM_001128428,FSTL5	0.032017
chr4	162305048	163085186	NM_001128427,FSTL5	0.032017
chr18	45359465	45456926	NM_005901,SMAD2	0.0319
chr19	54865234	54876721	NM_002287,LAIR1	0.031775
chr19	54865234	54876721	NM_021706,LAIR1	0.031775
chr18	45359465	45457512	NM_001003652,SMAD2	0.031709
chr18	45359465	45457515	NM_001135937,SMAD2	0.031708
chr12	111890017	112037480	NM_002973,ATXN2	0.031425
chr6	46820241	46889714	NM_001098518,GPR116	0.031322
chr17	71745408	71824676	NR_027146,C17orf54	0.030378
chr5	147443534	147516925	NM_001127698,SPINK5	0.03014
chr5	147443534	147516925	NM_006846,SPINK5	0.03014
chr1	6694227	6761966	NM_018198,DNAJC11	0.030101
chr10	121485608	121588659	NM_014937,INPP5F	0.029286
chr4	186131283	186285120	NM_031953,SNX25	0.029115
chr10	74451888	74647452	NM_138357,CCDC109A	0.029111
chr4	47033294	47428447	NM_000812,GABRB1	0.029108
chr18	64171320	64271216	NM_021153,CDH19	0.02892
chr13	88096241	88323218	NR_033829,LOC642345	0.028875
chr2	118673053	118771739	NM_019044,CCDC93	0.028525
chr14	53019865	53104431	NM_001099652,GPR137C	0.028321
chr16	31271287	31344213	NM_001145808,ITGAM	0.028193
chr16	31271287	31344213	NM_000632,ITGAM	0.028193
chr3	141663269	141868386	NM_001178138,TFDP2	0.02813
chr3	141663269	141868386	NM_001178139,TFDP2	0.02813
chr2	25962252	26101312	NM_018263,ASXL2	0.028074
chr1	243287729	243418708	NM_014812,CEP170	0.027959
chr1	243287729	243418708	NM_001042404,CEP170	0.027959
chr1	243287729	243418708	NM_001042405,CEP170	0.027959
chr10	111969988	112047123	NM_001008541,MXI1	0.027536
chr10	111967362	112047123	NM_130439,MXI1	0.02663
chr11	16809206	17035963	NM_175058,PLEKHA7	0.025957
chr2	191273080	191367041	NM_017694,MFSD6	0.025894
chr2	203241049	203432474	NM_001204,BMPR2	0.024861
chr12	19592607	19675173	NM_001114176,AEBP2	0.024599
chr12	19592607	19675173	NM_153207,AEBP2	0.024599
chr10	124320180	124403252	NM_004406,DMBT1	0.024533
chr10	124320180	124403252	NM_017579,DMBT1	0.024533
chr10	124320180	124403252	NM_007329,DMBT1	0.024533
chr10	68685791	68860867	NM_178011,LRRTM3	0.024247
chr12	121201034	121342151	NM_139015,SPPL3	0.023923
chr15	75759461	75871625	NM_002833,PTPN9	0.023858
chr10	112679300	112773425	NM_007373,SHOC2	0.023564
chr20	5731042	5844559	NM_152504,C20orf196	0.022807
chr10	11962020	12084808	NM_015542,UPF2	0.022258
chr10	11962021	12085023	NM_080599,UPF2	0.022219
chr3	48014568	48130769	NM_030885,MAP4	0.021859
chr9	93976096	94124206	NM_001698,AUH	0.021558
chr3	30767691	30936153	NM_207359,GADL1	0.021506
chr6	46820241	46922675	NM_015234,GPR116	0.021243
chr9	6720862	7077264	NM_001146696,KDM4C	0.021002
chr1	115397454	115537990	NM_003176,SYCP1	0.020963
chr8	120885899	121063157	NM_022783,DEPTOR	0.020817
chr17	65821779	65980494	NM_004459,BPTF	0.020773
chr17	65821779	65980494	NM_182641,BPTF	0.020773
chr17	702552	882998	NM_022463,NXN	0.020688
chr6	170615843	170714237	NM_032448,FAM120B	0.02055
chr3	126423117	126679244	NM_032343,CHCHD6	0.02033
chr1	50906934	51425936	NM_007051,FAF1	0.020329
chr18	21269561	21535029	NM_198129,LAMA3	0.020262
chr18	21269561	21535029	NM_001127717,LAMA3	0.020262
chr5	49962771	50142356	NM_001178056,PARP8	0.020197
chr5	49962771	50142356	NM_024615,PARP8	0.020197
chr11	119252487	119369944	NR_034160,LOC100499227	0.020161
chr5	49961732	50142356	NM_001178055,PARP8	0.02008
chr13	45007654	45150701	NM_183422,TSC22D1	0.019944
chr14	81736908	81864927	NM_033104,STON2	0.019778
chr11	62201015	62314332	NM_024060,AHNAK	0.019741
chr1	167905796	168045083	NM_018442,DCAF6	0.019557
chr1	167905796	168045083	NM_001017977,DCAF6	0.019557
chr1	167905796	168045083	NM_001198957,DCAF6	0.019557
chr1	167905796	168045083	NM_001198956,DCAF6	0.019557
chr1	65730429	65881552	NM_014787,DNAJC6	0.019487
chr1	35734567	35887545	NM_005095,ZMYM4	0.019395
chr20	32951061	33099197	NM_031483,ITCH	0.019232
chr3	129931662	129992649	NR_027898,COL6A4P2	0.019152
chr1	89149921	89301938	NM_006256,PKN2	0.019044
chr12	86373036	87232681	NM_013244,MGAT4C	0.019029
chr14	25281305	25519095	NM_014178,STXBP6	0.019013
chr3	96533424	97467786	NM_001080448,EPHA6	0.018639
chr16	81134483	81253975	NM_052892,PKD1L2	0.018612
chr2	173686314	173917620	NM_001100397,RAPGEF4	0.018158
chr9	91620685	91793682	NM_016848,SHC3	0.017948
chr3	156977531	157217445	NM_024621,VEPH1	0.017385
chr8	9413444	9639856	NM_003747,TNKS	0.017141
chr3	156977531	157221136	NM_001167911,VEPH1	0.017122
chr3	156977531	157221136	NM_001167912,VEPH1	0.017122
chr10	52065344	52383737	NM_147156,SGMS1	0.016687
chr6	106632351	106773695	NM_004849,ATG5	0.016669
chr4	121615928	121844013	NM_018699,PRDM5	0.016231
chr15	82422560	82555104	NM_001040610,EFTUD1	0.016146
chr15	82422560	82555104	NM_024580,EFTUD1	0.016146
chr5	9641426	9903936	NR_027112,LOC285692	0.016026
chr10	320129	735608	NM_014974,DIP2C	0.015837
chr13	47127295	47319036	NM_015116,LRCH1	0.015797
chr13	47127295	47319036	NM_001164211,LRCH1	0.015797
chr16	47495209	47735434	NM_000293,PHKB	0.015723
chr16	47495209	47735434	NM_001031835,PHKB	0.015723
chr15	43235097	43398286	NM_174916,UBR1	0.015687
chr1	31404352	31538564	NM_014676,PUM1	0.015617
chr1	31404352	31538564	NM_001020658,PUM1	0.015617
chr18	56148481	56296189	NM_052947,ALPK2	0.015592
chr9	3247036	3525983	NM_002919,RFX3	0.015587
chr22	25960860	26125258	NM_005160,ADRBK2	0.015548
chr15	55647420	55790782	NR_037923,DYX1C1-CCPG1	0.015276
chr7	117350705	117513561	NM_033427,CTTNBP2	0.015259
chr10	23983674	24836772	NM_001098500,KIAA1217	0.015207
chr13	47127295	47327175	NM_001164213,LRCH1	0.015154
chr8	65508528	65711348	NM_004820,CYP7B1	0.015151
chr2	85360582	85537511	NM_031283,TCF7L1	0.01504
chr17	43697709	43913194	NR_037772,CRHR1	0.014943
chr4	17633708	17783135	NM_015688,FAM184B	0.014937
chr13	32605436	32870776	NM_023037,FRY	0.014683
chr17	33914281	34053436	NM_001030006,AP2B1	0.01466
chr17	33914281	34053436	NM_001282,AP2B1	0.01466
chr2	61414589	61697849	NM_014709,USP34	0.014566
chr15	64457715	64648442	NM_022048,CSNK1G1	0.014529
chr15	100106132	100256629	NM_005587,MEF2A	0.014485
chr15	100106132	100256629	NM_001130926,MEF2A	0.014485
chr15	100106132	100256629	NM_001171894,MEF2A	0.014485
chr15	100106132	100256629	NM_001130927,MEF2A	0.014485
chr9	3224646	3525983	NM_134428,RFX3	0.014429
chr2	180306710	180610769	NM_001113397,ZNF385B	0.014379
chr6	154475617	154651215	NM_001130699,IPCEF1	0.013895
chr7	147592370	147797648	NR_031644,MIR548F3	0.013806
chr20	32077927	32237837	NM_001032999,CBFA2T2	0.013783
chr18	55816564	56068772	NM_001144968,NEDD4L	0.01377
chr18	55816564	56068772	NM_001144969,NEDD4L	0.01377
chr18	55816564	56068772	NM_001144965,NEDD4L	0.01377
chr18	55816564	56068772	NM_001144971,NEDD4L	0.01377
chr14	47308827	47812438	NM_182830,MDGA2	0.013596
chr2	135011829	135206468	NM_002410,MGAT5	0.013564
chr9	128510477	128729655	NM_001134778,PBX3	0.013473
chr18	67068283	67516322	NM_152721,DOK6	0.013452
chr9	128509616	128729655	NM_006195,PBX3	0.01342
chr9	128509616	128729655	NR_024123,PBX3	0.01342
chr9	128509616	128729655	NR_024122,PBX3	0.01342
chr2	173600524	173917620	NM_007023,RAPGEF4	0.013245
chr11	43702142	43878169	NM_016142,HSD17B12	0.013203
chr3	176738541	176915048	NM_024665,TBL1XR1	0.013161
chr4	7760439	7941653	NM_198595,AFAP1	0.01315
chr4	7760439	7941653	NM_001134647,AFAP1	0.01315
chr8	69242956	69731258	NM_052958,C8orf34	0.01282
chr14	65879447	66210839	NR_038170,FUT8	0.012801
chr8	98881310	99048946	NM_030583,MATN2	0.012724
chr8	98881310	99048946	NM_002380,MATN2	0.012724
chr14	65877309	66210839	NR_038167,FUT8	0.012718
chr14	65877309	66210839	NM_178156,FUT8	0.012718
chr14	65877309	66210839	NM_178155,FUT8	0.012718
chr14	65877309	66210839	NM_004480,FUT8	0.012718
chr3	69219145	69435430	NM_015123,FRMD4B	0.012581
chr18	36786887	37331959	NR_024391,LOC647946	0.012571
chr18	18529702	18691812	NM_005406,ROCK1	0.012535
chr10	34601187	35104253	NM_001184793,PARD3	0.012527
chr10	34601187	35104253	NM_001184794,PARD3	0.012527
chr10	34601187	35104253	NM_001184792,PARD3	0.012527
chr3	152017193	152183569	NM_207293,MBNL1	0.012394
chr3	152017193	152183569	NM_207295,MBNL1	0.012394
chr3	152017193	152183569	NM_207296,MBNL1	0.012394
chr3	152017193	152183569	NM_207297,MBNL1	0.012394
chr3	152017193	152183569	NM_207294,MBNL1	0.012394
chr18	40323191	40695657	NM_002930,RIT2	0.01228
chr7	103969103	104549003	NM_199000,LHFPL3	0.012175
chr6	51585646	51952423	NM_170724,PKHD1	0.012111
chr6	154475617	154677900	NM_001130700,IPCEF1	0.012062
chr6	154475617	154677900	NM_015553,IPCEF1	0.012062
chr10	95753745	96088148	NM_016341,PLCE1	0.011755
chr10	93066718	93371217	NR_024467,LOC100188947	0.011681
chr5	111498314	111755010	NM_022140,EPB41L4A	0.01164
chr2	167051696	167232497	NM_002977,SCN9A	0.011626
chr5	16662015	16936385	NM_012334,MYO10	0.011605
chr10	67679724	69425416	NM_001127384,CTNNA3	0.011305
chr4	170314420	170533778	NM_001199399,NEK1	0.011287
chr4	170314420	170533778	NM_001199398,NEK1	0.011287
chr4	170314420	170533778	NM_001199397,NEK1	0.011287
chr4	170314420	170533778	NM_012224,NEK1	0.011287
chr4	170314420	170533778	NM_001199400,NEK1	0.011287
chr20	20033157	20341346	NM_015585,C20orf26	0.011266
chr1	222988430	223179337	NM_032890,DISP1	0.011236
chr10	67679724	69455949	NM_013266,CTNNA3	0.011111
chr1	62208148	62629591	NM_176877,INADL	0.011007
chr11	102980159	103350591	NM_001377,DYNC2H1	0.011003
chr11	102980159	103350591	NM_001080463,DYNC2H1	0.011003
chr12	44229961	44783541	NM_032256,TMEM117	0.010862
chr18	3498836	3845296	NM_001003809,DLGAP1	0.010685
chr1	174128633	174927327	NM_014857,RABGAP1L	0.010649
chr3	47892179	48130769	NM_001134364,MAP4	0.010646
chr3	47892179	48130769	NM_002375,MAP4	0.010646
chr13	73356229	73590591	NM_006346,PIBF1	0.010612
chr17	35441926	35716059	NM_198836,ACACA	0.010586
chr14	63173944	63511955	NM_139318,KCNH5	0.010574
chr14	63173944	63511955	NM_172375,KCNH5	0.010574
chr3	85775631	86123579	NM_153184,CADM2	0.010435
chr3	151985828	152183568	NM_021038,MBNL1	0.010428
chr3	151985828	152183568	NM_207292,MBNL1	0.010428
chr2	180306710	180726232	NM_152520,ZNF385B	0.010421
chr1	108113781	108507545	NM_006113,VAV3	0.010331
chr6	135605109	135818903	NM_001134831,AHI1	0.010229
chr6	135605109	135818903	NM_017651,AHI1	0.010229
chr6	135605109	135818903	NM_001134830,AHI1	0.010229
chr2	50145642	50574894	NM_138735,NRXN1	0.010206
chr12	85430098	85638883	NM_001079910,LRRIQ1	0.010049
chr1	234040678	234460262	NM_173508,SLC35F3	0.009888
chr6	83920109	84140938	NM_002395,ME1	0.009849
chr18	55714457	56068772	NM_001144964,NEDD4L	0.009802
chr18	55711618	56068772	NM_001144967,NEDD4L	0.009724
chr18	55711618	56068772	NM_015277,NEDD4L	0.009724
chr18	3498836	3880135	NM_004746,DLGAP1	0.009709
chr6	51480144	51952423	NM_138694,PKHD1	0.009405
chr10	22045476	22292650	NM_022365,DNAJC1	0.009374
chr22	47158517	47571342	NM_014346,TBC1D22A	0.009275
chr14	63178957	63568584	NM_172376,KCNH5	0.009173
chr12	11802787	12048325	NM_001987,ETV6	0.009086
chr9	14081841	14314045	NM_005596,NFIB	0.008932
chr9	14081841	14314045	NM_001190737,NFIB	0.008932
chr17	35441926	35766902	NM_198834,ACACA	0.00893
chr17	35441926	35766902	NM_198839,ACACA	0.00893
chr10	34398487	35104253	NM_001184790,PARD3	0.008929
chr10	34398487	35104253	NM_001184788,PARD3	0.008929
chr10	34398487	35104253	NM_001184787,PARD3	0.008929
chr10	34398487	35104253	NM_001184786,PARD3	0.008929
chr10	34398487	35104253	NM_001184785,PARD3	0.008929
chr10	34398487	35104253	NM_001184789,PARD3	0.008929
chr10	34398487	35104253	NM_001184791,PARD3	0.008929
chr10	34398487	35104253	NM_019619,PARD3	0.008929
chr7	132469622	132766828	NM_017812,CHCHD3	0.00891
chr6	73331570	73908573	NM_001160133,KCNQ5	0.008832
chr6	73331570	73908573	NM_001160134,KCNQ5	0.008832
chr6	73331570	73908573	NM_019842,KCNQ5	0.008832
chr6	73331570	73908573	NM_001160132,KCNQ5	0.008832
chr6	73331570	73908573	NM_001160130,KCNQ5	0.008832
chr8	48173541	48648475	NM_001080394,KIAA0146	0.008742
chr3	85008132	86123579	NM_001167674,CADM2	0.008718
chr3	85008132	86123579	NM_001167675,CADM2	0.008718
chr18	34823007	35146000	NM_001025087,CELF4	0.00866
chr18	34823007	35146000	NM_001025088,CELF4	0.00866
chr18	34823007	35146000	NM_001025089,CELF4	0.00866
chr18	34823007	35146000	NM_020180,CELF4	0.00866
chr1	184356149	184598155	NM_030806,C1orf21	0.008446
chr3	78646387	79068609	NM_133631,ROBO1	0.008396
chr3	78646387	79068609	NM_001145845,ROBO1	0.008396
chr18	46065426	46389586	NM_001142397,CTIF	0.008277
chr18	46065426	46389586	NM_014772,CTIF	0.008277
chr12	32260184	32531141	NM_001714,BICD1	0.008252
chr12	32260184	32531141	NM_001003398,BICD1	0.008252
chr14	47308827	48144157	NM_001113498,MDGA2	0.008197
chr10	116853123	117708496	NM_207303,ATRNL1	0.008158
chr3	65344943	66024509	NM_004742,MAGI1	0.00799
chr4	148999914	149363672	NM_001166104,NR3C2	0.007945
chr4	148999914	149363672	NM_000901,NR3C2	0.007945
chr3	65339905	66024509	NM_015520,MAGI1	0.007932
chr3	65339905	66024509	NM_001033057,MAGI1	0.007932
chr11	88237743	88781240	NM_001143831,GRM5	0.007919
chr5	169064250	169510386	NM_004946,DOCK2	0.00785
chr5	177664616	178017556	NM_173465,COL23A1	0.007732
chr11	88237743	88796816	NM_000842,GRM5	0.007698
chr18	33877701	34360018	NM_025135,FHOD3	0.007646
chr11	9800213	10315754	NM_030962,SBF2	0.007602
chr13	35516423	36246873	NM_015678,NBEA	0.007391
chr5	170288895	170727019	NM_022897,RANBP17	0.007318
chr6	89319988	89673348	NM_003800,RNGTT	0.007228
chr20	59827558	60512299	NM_001794,CDH4	0.007162
chr17	9153787	9479275	NM_004853,STX8	0.007131
chr17	9153787	9479275	NR_033656,STX8	0.007131
chr13	29598747	30080084	NM_001033602,MTUS2	0.007076
chr4	167675236	168155741	NM_001204359,SPOCK3	0.007032
chr4	167675236	168155741	NM_001204358,SPOCK3	0.007032
chr11	26353677	26684836	NM_031418,ANO3	0.007018
chr4	16503164	16900424	NM_001130834,LDB2	0.006912
chr4	16503164	16900424	NM_001290,LDB2	0.006912
chr2	76974849	77749502	NM_001134745,LRRTM4	0.006815
chr3	6902801	7783218	NM_000844,GRM7	0.006802
chr3	6902801	7783218	NM_181874,GRM7	0.006802
chr2	163279756	163695257	NM_173162,KCNH7	0.006801
chr4	167654535	168155577	NM_001204353,SPOCK3	0.006744
chr4	167654535	168155741	NM_001040159,SPOCK3	0.006742
chr4	167654535	168155741	NM_001204352,SPOCK3	0.006742
chr4	167654535	168155741	NM_001204356,SPOCK3	0.006742
chr4	167654535	168155741	NM_016950,SPOCK3	0.006742
chr4	167654535	168155741	NM_001204355,SPOCK3	0.006742
chr4	167654535	168155741	NM_001204357,SPOCK3	0.006742
chr4	167654535	168155741	NM_001204354,SPOCK3	0.006742
chr5	12574968	12805295	NR_033383,TAG	0.00663
chr1	185703682	186160085	NM_031935,HMCN1	0.006567
chr6	20534687	21232634	NM_017774,CDKAL1	0.006561
chr9	8314245	8733946	NM_001040712,PTPRD	0.00654
chr9	8314245	8733946	NM_001171025,PTPRD	0.00654
chr9	8314245	8733946	NM_130391,PTPRD	0.00654
chr9	8314245	8733946	NM_130392,PTPRD	0.00654
chr9	8314245	8733946	NM_130393,PTPRD	0.00654
chr9	14081841	14398982	NM_001190738,NFIB	0.00654
chr8	85097099	85834078	NM_001100391,RALYL	0.006506
chr8	85095585	85834078	NM_173848,RALYL	0.006493
chr8	85095452	85834078	NM_001100393,RALYL	0.006492
chr8	85095452	85834078	NM_001100392,RALYL	0.006492
chr7	48211056	48687091	NM_152701,ABCA13	0.006481
chr7	40174574	40900366	NM_001193312,C7orf10	0.006478
chr7	40174574	40900366	NM_024728,C7orf10	0.006478
chr7	40174574	40900366	NM_001193311,C7orf10	0.006478
chr7	40174574	40900366	NM_001193313,C7orf10	0.006478
chr18	30517365	31020045	NM_001105528,C18orf34	0.006449
chr18	30517365	31020685	NM_198995,C18orf34	0.006441
chr21	30925865	31312282	NM_000830,GRIK1	0.006058
chr2	163227916	163695257	NM_033272,KCNH7	0.006047
chr2	140988995	142889270	NM_018557,LRP1B	0.00584
chr3	50712671	51421629	NM_004947,DOCK3	0.005835
chr21	30909253	31312282	NM_175611,GRIK1	0.005809
chr12	99137751	99548577	NM_001204070,ANKS1B	0.005771
chr12	99137751	99548577	NM_181670,ANKS1B	0.005771
chr12	99137751	99548577	NM_001204068,ANKS1B	0.005771
chr12	99137751	99548577	NM_001204069,ANKS1B	0.005771
chr12	99137751	99548645	NM_001204066,ANKS1B	0.00577
chr12	99137751	99548868	NM_001204067,ANKS1B	0.005767
chr5	14143828	14509458	NM_007118,TRIO	0.005659
chr12	99128568	99548577	NM_020140,ANKS1B	0.005645
chr4	113739238	114304896	NM_001127493,ANK2	0.005546
chr4	186506597	186877870	NM_021069,SORBS2	0.005484
chr13	70274724	70682625	NM_020866,KLHL1	0.005374
chr2	214149115	215275225	NM_024532,SPAG16	0.005173
chr3	2280512	3099645	NM_001206955,CNTN4	0.005042
chr17	31340105	32483825	NM_001094,ACCN1	0.004935
chr15	27216428	27778373	NM_033223,GABRG3	0.004858
chr12	79258448	79845788	NM_005639,SYT1	0.004832
chr12	79257772	79845788	NM_001135805,SYT1	0.004826
chr3	185225569	185270369	NM_139248,LIPH	0.004665
chr1	210851656	211307457	NM_002238,KCNH1	0.004662
chr1	210851656	211307457	NM_172362,KCNH1	0.004662
chr1	14925212	15394651	NM_015209,KAZN	0.004597
chr1	240938816	241520478	NM_002924,RGS7	0.004556
chr3	2140549	3099645	NM_175607,CNTN4	0.004306
chr9	78505559	78977255	NM_001190482,PCSK5	0.004299
chr14	32798478	33302268	NM_004274,AKAP6	0.004272
chr4	20730238	21305529	NM_147183,KCNIP4	0.004189
chr1	14925212	15444544	NM_201628,KAZN	0.004155
chr7	110303109	111202347	NM_032549,IMMP2L	0.004136
chr4	91048683	92523370	NM_001145065,FAM190A	0.004117
chr12	65218351	65274798	NM_015279,TBC1D30	0.004075
chr13	66876965	67804468	NM_020403,PCDH9	0.003985
chr13	66876965	67804468	NM_203487,PCDH9	0.003985
chr2	50145642	51259674	NM_004801,NRXN1	0.003933
chr2	50145642	51259674	NM_001135659,NRXN1	0.003933
chr20	13976145	16033841	NM_080676,MACROD2	0.003883
chr11	83166055	85338314	NM_001142699,DLG2	0.003875
chr4	142949181	143767604	NM_003866,INPP4B	0.003653
chr4	142949181	143767604	NM_001101669,INPP4B	0.003653
chr1	237205701	237997288	NM_001035,RYR2	0.003638
chr6	161768589	163148834	NM_004562,PARK2	0.003552
chr6	161768589	163148834	NM_013988,PARK2	0.003552
chr6	161768589	163148834	NM_013987,PARK2	0.003552
chr6	64429875	66417118	NM_001142800,EYS	0.003476
chr13	107820878	108519460	NM_001080396,FAM155A	0.003454
chr2	124782863	125672863	NM_130773,CNTNAP5	0.003408
chr15	86685241	87572283	NM_152336,AGBL1	0.00337
chr5	10971951	11904110	NM_001332,CTNND2	0.00337
chr5	58264865	58882324	NM_006203,PDE4D	0.003364
chr5	58264865	59783925	NM_001165899,PDE4D	0.003318
chr8	13947372	15095792	NM_139167,SGCZ	0.003137
chr10	13685705	14372866	NM_018027,FRMD4A	0.003116
chr4	164445449	165304407	NM_001166373,MARCH1	0.003046
chr3	78646387	79817059	NM_002941,ROBO1	0.003028
chr4	20730238	21546279	NM_001035004,KCNIP4	0.002953
chr2	62095261	62115791	NM_006430,CCT4	0.002923
chr20	15177503	16033841	NM_001033087,MACROD2	0.002845
chr8	63161500	63903628	NM_173688,NKAIN3	0.002726
chr5	58264865	59064438	NM_001197218,PDE4D	0.002598
chr4	172734574	173961558	NM_001034845,GALNTL6	0.002592
chr4	20730238	21699318	NM_001035003,KCNIP4	0.002487
chr9	8314245	10612723	NM_002839,PTPRD	0.002288
chr11	98891870	100227473	NM_014361,CNTN5	0.002286
chr11	98891870	100227473	NM_175566,CNTN5	0.002286
chr1	71868624	72748277	NM_173808,NEGR1	0.002284
chr8	113235158	114389382	NM_198124,CSMD3	0.002273
chr5	58264865	59189621	NM_001104631,PDE4D	0.002246
chr7	157331749	158380482	NM_130842,PTPRN2	0.00218
chr7	157331749	158380482	NM_002847,PTPRN2	0.00218
chr7	157331749	158380482	NM_130843,PTPRN2	0.00218
chr8	113235158	114449242	NM_198123,CSMD3	0.00216
chr8	113235158	114449242	NM_052900,CSMD3	0.00216
chr11	131240370	132206716	NM_001048209,NTM	0.002124
chr4	20730238	21950374	NM_147182,KCNIP4	0.001975
chr11	83166055	84634465	NM_001364,DLG2	0.001931
chr8	31497267	32600770	NM_013962,NRG1	0.001918
chr12	99128568	100378432	NM_152788,ANKS1B	0.001897
chr5	21750972	22853731	NM_004061,CDH12	0.001867
chr2	212240441	213403352	NM_001042599,ERBB4	0.001755
chr2	212240441	213403352	NM_005235,ERBB4	0.001755
chr7	145813452	148118088	NM_014141,CNTNAP2	0.00123
chr8	2792874	4852328	NM_033225,CSMD1	0.001208
chr11	62283373	62314332	NM_001620,AHNAK	0.000485

## Sheet: Table S5
Table S5. Summary of the likelihoods for different models accounting for the probability of obtaining the actual Floquet fragment lengths in a multinomial distribution.
Model	Code	Snowflake parents	Likelihood
HS_Father	A	Father Half-Siblings	-7.91399
HS_Mother	B	Mother Half-Siblings	-7.19107
UN_1-5	C	Uncle Male - Brother's daughter	-6.91215
UN_1-6	D	Uncle Male - Sister's daughter	-6.69644
UN_2-3	E	Aunt Female - Brother's son	-6.92282
UN_2-4	F	Aunt Female - Sisters' son	-6.63616
GRAND_FFM	G	Grandmother Female – Daughter’s son	-7.1251
GRAND_FMM	H	Grandmother Female – Son’s son	-7.49449
GRAND_MFF	I	Grandfather Male – Daughter’s daughter	-7.47474
GRAND_MMF	J	Grandfather Male – Son’s daughter	-7.8414
